# Supplementary material for: Synergistic Antibacterial Effects of Plant Extracts and Essential Oils Against Drug-Resistant Bacteria of Clinical Interest
Source: Pathogens. 2025 Apr 4;14(4):348. doi: 10.3390/pathogens14040348 (PMC12030331; doi:10.3390/pathogens14040348)
Supplement: Supplementary file 1 [file pathogens-14-00348-s001.zip]

Archive with 1 entries (1 files):
- pathogens-3502055-supplementary.pdf
